# Supplementary material for: Identification and characterization of the Onchocerca volvulus Excretory Secretory Product Ov28CRP, a putative GM2 activator protein
Source: PLoS Negl Trop Dis. 2019 Jul 22;13(7):e0007591. doi: 10.1371/journal.pntd.0007591 (PMC6675134; doi:10.1371/journal.pntd.0007591)
Supplement: S3 Table — (XLSX) [file pntd.0007591.s003.xlsx]

## Sheet: Proteins
Checked	Master	Accession	Description	Contaminant	Coverage	# Peptides	# PSMs	# Unique Peptides	# Protein Groups	# AAs	MW [kDa]	calc. pI	Found in Sample: [S1] F1: Sample	Modifications	Score Sequest HT	# Peptides Sequest HT
FALSE	Master Protein	p00002	truncated	FALSE	78.8845	23	445	23	1	251	28.3	8.44	High		817.74	23
	Checked	Confidence	Annotated Sequence	Modifications	Modifications in Master Proteins	Contaminant	Qvality PEP	Qvality q-value	# Protein Groups	# Proteins	# PSMs	Master Protein Accessions	Positions in Master Proteins	# Missed Cleavages	Theo. MH+ [Da]	Found in Sample: [S1] F1: Sample	XCorr Sequest HT	Confidence Sequest HT	Percolator q-Value Sequest HT	Percolator PEP Sequest HT
	FALSE	High	[R].ENLYFQAHHHHHHHH.[-]			FALSE	0.0514433	0	1	2	11	p00002	p00002 [237-251]	0	1980.89	High	2.26	High	0	0.04762
	FALSE	High	[K].NFVQILEKDELAK.[C]			FALSE	0.00607545	0	1	2	25	p00002	p00002 [121-133]	1	1546.85	High	3.88	High	0	0.0006425
	FALSE	High	[K].NFVQILEKDELAK.[C]	1xDeamidated [Q/N]		FALSE	0.0100934	0	1	2	9	p00002	p00002 [121-133]	1	1547.83	High	3.32	High	0	0.003136
	FALSE	High	[R].CVNADADGCGGVGSCVYCDICDNTSGGLK.[N]	5xCarbamidomethyl [C1; C9; C15; C18; C21]		FALSE	0.000524622	0	1	2	4	p00002	p00002 [92-120]	0	3081.21	High	5.24	High	0	0.0003618
	FALSE	High	[R].CVNADADGCGGVGSCVYCDICDNTSGGLK.[N]	1xDeamidated [N]; 5xCarbamidomethyl [C1; C9; C15; C18; C21]		FALSE	0.00307462	0	1	2	3	p00002	p00002 [92-120]	0	3082.2	High	3.6	High	0	0.0002764
	FALSE	High	[R].CVNADADGCGGVGSCVYCDICDNTSGGLK.[N]	2xDeamidated [N3; N23]; 5xCarbamidomethyl [C1; C9; C15; C18; C21]		FALSE	0.163414	0	1	2	1	p00002	p00002 [92-120]	0	3083.18	High	2.97	High	0	0.04026
	FALSE	High	[K].NFVQILEK.[D]			FALSE	0.0999423	0	1	2	14	p00002	p00002 [121-128]	0	990.562	High	2.74	High	0	0.026
	FALSE	High	[K].NFVQILEK.[D]	1xDeamidated [N/Q]		FALSE	0.144628	0	1	2	5	p00002	p00002 [121-128]	0	991.546	High	2.97	High	0	0.047
	FALSE	High	[R].LFDYAINHLSR.[K]	1xDeamidated [N7]		FALSE	0.00259599	0	1	2	6	p00002	p00002 [195-205]	0	1349.68	High	3.84	High	0	0.001021
	FALSE	High	[K].ELVELIR.[A]			FALSE	0.0815405	0	1	2	7	p00002	p00002 [207-213]	0	871.525	High	1.96	High	0.00642	0.1164
	FALSE	High	[K].LSGGEVEVYPPGIDGSK.[K]			FALSE	0.00823864	0	1	2	29	p00002	p00002 [57-73]	0	1703.85	High	3.77	High	0	0.004026
	FALSE	High	[R].LFDYAINHLSR.[K]			FALSE	0.0077978	0	1	2	86	p00002	p00002 [195-205]	0	1348.7	High	3.28	High	0	0.0008717
	FALSE	High	[R].ICLPTKSELLPFLDQNSER.[A]	1xCarbamidomethyl [C2]		FALSE	0.00881558	0	1	2	3	p00002	p00002 [151-169]	1	2260.16	High	3.5	High	0	0.001017
	FALSE	High	[K].SELLPFLDQNSER.[A]	1xDeamidated [N/Q]		FALSE	0.00057579	0	1	2	11	p00002	p00002 [157-169]	0	1548.75	High	3.96	High	0	0.01148
	FALSE	High	[R].AEQLWNLFVSSR.[A]	1xDeamidated [N6]		FALSE	0.000711416	0	1	2	24	p00002	p00002 [170-181]	0	1450.73	High	4.4	High	0	9.428e-05
	FALSE	High	[R].AEQLWNLFVSSR.[A]	2xDeamidated [Q3; N6]		FALSE	0.00375093	0	1	2	1	p00002	p00002 [170-181]	0	1451.72	High	4.22	High	0	0.0003527
	FALSE	High	[K].SELLPFLDQNSER.[A]			FALSE	0.00108603	0	1	2	26	p00002	p00002 [157-169]	0	1547.77	High	3.48	High	0	0.0002559
	FALSE	High	[K].YYIHLETK.[I]			FALSE	0.0450517	0	1	2	15	p00002	p00002 [75-82]	0	1066.56	High	3.09	High	0	0.02806
	FALSE	High	[K].KYYIHLETK.[I]			FALSE	0.0983337	0	1	2	19	p00002	p00002 [74-82]	1	1194.65	High	2.88	High	0.002674	0.09158
	FALSE	High	[R].HFPCSFSSGPSK.[E]	1xCarbamidomethyl [C4]		FALSE	0.0305704	0	1	2	10	p00002	p00002 [15-26]	0	1337.59	High	2.59	High	0	0.0465
	FALSE	High	[K].IPLVITAR.[L]			FALSE	0.0531745	0	1	2	34	p00002	p00002 [187-194]	0	882.577	High	2.31	High	0.002674	0.0903
	FALSE	High	[R].ENLYFQAHHHHHHHH.[-]	1xDeamidated [Q6]		FALSE	0.0795659	0	1	2	2	p00002	p00002 [237-251]	0	1981.87	High	2.8	High	0.001489	0.07631
	FALSE	High	[K].IGINGKPER.[C]			FALSE	0.062203	0	1	2	2	p00002	p00002 [83-91]	0	983.563	High	2.42	High	0	0.0116
	FALSE	High	[K].IGINGKPER.[C]	1xDeamidated [N4]		FALSE	0.0452391	0	1	2	23	p00002	p00002 [83-91]	0	984.547	High	2.75	High	0	0.05117
	FALSE	High	[R].IYATVSQR.[E]			FALSE	0.0849372	0	1	2	28	p00002	p00002 [225-232]	0	937.51	High	2.66	High	0	0.04418
	FALSE	High	[K].EGLIACHR.[I]	1xCarbamidomethyl [C6]		FALSE	0.0715312	0	1	2	3	p00002	p00002 [217-224]	0	955.478	High	2.36	High	0.001489	0.07924
	FALSE	High	[-].ADPKPNQFSVVIER.[H]			FALSE	0.0300628	0	1	1	14	p00002	p00002 [1-14]	0	1599.85	High	3.45	High	0	0.05424
	FALSE	High	[K].LSGGEVEVYPPGIDGSKK.[Y]			FALSE	0.0736135	0	1	2	4	p00002	p00002 [57-74]	1	1831.94	High	2.76	High	0.001489	0.0609
	FALSE	High	[-].ADPKPNQFSVVIER.[H]	1xDeamidated [Q/N]		FALSE	0.0200885	0	1	1	6	p00002	p00002 [1-14]	0	1600.83	High	3.25	High	0	0.002817
	FALSE	High	[K].YYIHLETKIGINGKPER.[C]	1xDeamidated [N12]		FALSE	0.186458	0	1	2	1	p00002	p00002 [75-91]	1	2032.09	High	1.8	High	0	0.04817
	FALSE	High	[R].KELVELIR.[A]			FALSE	0.0536161	0	1	2	15	p00002	p00002 [206-213]	1	999.62	High	2.85	High	0	0.0134
	FALSE	High	[R].IYATVSQR.[E]	1xDeamidated [Q7]		FALSE	0.239056	0.00576228	1	2	1	p00002	p00002 [225-232]	0	938.494	High	2.73	High	0.001489	0.06736
	FALSE	High	[K].CFKLSGGEVEVYPPGIDGSK.[K]	1xCarbamidomethyl [C1]		FALSE	0.276261	0.00576228	1	2	1	p00002	p00002 [54-73]	1	2139.04	High	3.12	High	0.001489	0.08281
	FALSE	High	[R].AGKIPLVITAR.[L]			FALSE	0.262773	0.00576228	1	2	1	p00002	p00002 [184-194]	1	1138.73	High	2.81	High	0.001489	0.07717
	FALSE	High	[K].YYIHLETKIGINGKPER.[C]			FALSE	0.279216	0.00576228	1	2	1	p00002	p00002 [75-91]	1	2031.1	High	1.97	High	0.001489	0.08402
FALSE	None	p00001	Full lenght	FALSE	66.1871	22	425	22	1	278	31.3	8.66	High		773.79	22
	Checked	Confidence	Annotated Sequence	Modifications	Modifications in Master Proteins	Contaminant	Qvality PEP	Qvality q-value	# Protein Groups	# Proteins	# PSMs	Master Protein Accessions	Positions in Master Proteins	# Missed Cleavages	Theo. MH+ [Da]	Found in Sample: [S1] F1: Sample	XCorr Sequest HT	Confidence Sequest HT	Percolator q-Value Sequest HT	Percolator PEP Sequest HT
	FALSE	High	[R].ENLYFQAHHHHHHHH.[-]			FALSE	0.0514433	0	1	2	11	p00002	p00002 [237-251]	0	1980.89	High	2.26	High	0	0.04762
	FALSE	High	[K].NFVQILEKDELAK.[C]			FALSE	0.00607545	0	1	2	25	p00002	p00002 [121-133]	1	1546.85	High	3.88	High	0	0.0006425
	FALSE	High	[K].NFVQILEKDELAK.[C]	1xDeamidated [Q/N]		FALSE	0.0100934	0	1	2	9	p00002	p00002 [121-133]	1	1547.83	High	3.32	High	0	0.003136
	FALSE	High	[R].CVNADADGCGGVGSCVYCDICDNTSGGLK.[N]	5xCarbamidomethyl [C1; C9; C15; C18; C21]		FALSE	0.000524622	0	1	2	4	p00002	p00002 [92-120]	0	3081.21	High	5.24	High	0	0.0003618
	FALSE	High	[R].CVNADADGCGGVGSCVYCDICDNTSGGLK.[N]	1xDeamidated [N]; 5xCarbamidomethyl [C1; C9; C15; C18; C21]		FALSE	0.00307462	0	1	2	3	p00002	p00002 [92-120]	0	3082.2	High	3.6	High	0	0.0002764
	FALSE	High	[R].CVNADADGCGGVGSCVYCDICDNTSGGLK.[N]	2xDeamidated [N3; N23]; 5xCarbamidomethyl [C1; C9; C15; C18; C21]		FALSE	0.163414	0	1	2	1	p00002	p00002 [92-120]	0	3083.18	High	2.97	High	0	0.04026
	FALSE	High	[K].NFVQILEK.[D]			FALSE	0.0999423	0	1	2	14	p00002	p00002 [121-128]	0	990.562	High	2.74	High	0	0.026
	FALSE	High	[K].NFVQILEK.[D]	1xDeamidated [N/Q]		FALSE	0.144628	0	1	2	5	p00002	p00002 [121-128]	0	991.546	High	2.97	High	0	0.047
	FALSE	High	[R].LFDYAINHLSR.[K]	1xDeamidated [N7]		FALSE	0.00259599	0	1	2	6	p00002	p00002 [195-205]	0	1349.68	High	3.84	High	0	0.001021
	FALSE	High	[K].ELVELIR.[A]			FALSE	0.0815405	0	1	2	7	p00002	p00002 [207-213]	0	871.525	High	1.96	High	0.00642	0.1164
	FALSE	High	[K].LSGGEVEVYPPGIDGSK.[K]			FALSE	0.00823864	0	1	2	29	p00002	p00002 [57-73]	0	1703.85	High	3.77	High	0	0.004026
	FALSE	High	[R].LFDYAINHLSR.[K]			FALSE	0.0077978	0	1	2	86	p00002	p00002 [195-205]	0	1348.7	High	3.28	High	0	0.0008717
	FALSE	High	[R].ICLPTKSELLPFLDQNSER.[A]	1xCarbamidomethyl [C2]		FALSE	0.00881558	0	1	2	3	p00002	p00002 [151-169]	1	2260.16	High	3.5	High	0	0.001017
	FALSE	High	[K].SELLPFLDQNSER.[A]	1xDeamidated [N/Q]		FALSE	0.00057579	0	1	2	11	p00002	p00002 [157-169]	0	1548.75	High	3.96	High	0	0.01148
	FALSE	High	[R].AEQLWNLFVSSR.[A]	1xDeamidated [N6]		FALSE	0.000711416	0	1	2	24	p00002	p00002 [170-181]	0	1450.73	High	4.4	High	0	9.428e-05
	FALSE	High	[R].AEQLWNLFVSSR.[A]	2xDeamidated [Q3; N6]		FALSE	0.00375093	0	1	2	1	p00002	p00002 [170-181]	0	1451.72	High	4.22	High	0	0.0003527
	FALSE	High	[K].SELLPFLDQNSER.[A]			FALSE	0.00108603	0	1	2	26	p00002	p00002 [157-169]	0	1547.77	High	3.48	High	0	0.0002559
	FALSE	High	[K].YYIHLETK.[I]			FALSE	0.0450517	0	1	2	15	p00002	p00002 [75-82]	0	1066.56	High	3.09	High	0	0.02806
	FALSE	High	[K].KYYIHLETK.[I]			FALSE	0.0983337	0	1	2	19	p00002	p00002 [74-82]	1	1194.65	High	2.88	High	0.002674	0.09158
	FALSE	High	[R].HFPCSFSSGPSK.[E]	1xCarbamidomethyl [C4]		FALSE	0.0305704	0	1	2	10	p00002	p00002 [15-26]	0	1337.59	High	2.59	High	0	0.0465
	FALSE	High	[K].IPLVITAR.[L]			FALSE	0.0531745	0	1	2	34	p00002	p00002 [187-194]	0	882.577	High	2.31	High	0.002674	0.0903
	FALSE	High	[R].ENLYFQAHHHHHHHH.[-]	1xDeamidated [Q6]		FALSE	0.0795659	0	1	2	2	p00002	p00002 [237-251]	0	1981.87	High	2.8	High	0.001489	0.07631
	FALSE	High	[K].IGINGKPER.[C]			FALSE	0.062203	0	1	2	2	p00002	p00002 [83-91]	0	983.563	High	2.42	High	0	0.0116
	FALSE	High	[K].IGINGKPER.[C]	1xDeamidated [N4]		FALSE	0.0452391	0	1	2	23	p00002	p00002 [83-91]	0	984.547	High	2.75	High	0	0.05117
	FALSE	High	[R].IYATVSQR.[E]			FALSE	0.0849372	0	1	2	28	p00002	p00002 [225-232]	0	937.51	High	2.66	High	0	0.04418
	FALSE	High	[K].EGLIACHR.[I]	1xCarbamidomethyl [C6]		FALSE	0.0715312	0	1	2	3	p00002	p00002 [217-224]	0	955.478	High	2.36	High	0.001489	0.07924
	FALSE	High	[K].LSGGEVEVYPPGIDGSKK.[Y]			FALSE	0.0736135	0	1	2	4	p00002	p00002 [57-74]	1	1831.94	High	2.76	High	0.001489	0.0609
	FALSE	High	[K].YYIHLETKIGINGKPER.[C]	1xDeamidated [N12]		FALSE	0.186458	0	1	2	1	p00002	p00002 [75-91]	1	2032.09	High	1.8	High	0	0.04817
	FALSE	High	[R].KELVELIR.[A]			FALSE	0.0536161	0	1	2	15	p00002	p00002 [206-213]	1	999.62	High	2.85	High	0	0.0134
	FALSE	High	[R].IYATVSQR.[E]	1xDeamidated [Q7]		FALSE	0.239056	0.00576228	1	2	1	p00002	p00002 [225-232]	0	938.494	High	2.73	High	0.001489	0.06736
	FALSE	High	[K].CFKLSGGEVEVYPPGIDGSK.[K]	1xCarbamidomethyl [C1]		FALSE	0.276261	0.00576228	1	2	1	p00002	p00002 [54-73]	1	2139.04	High	3.12	High	0.001489	0.08281
	FALSE	High	[R].AGKIPLVITAR.[L]			FALSE	0.262773	0.00576228	1	2	1	p00002	p00002 [184-194]	1	1138.73	High	2.81	High	0.001489	0.07717
	FALSE	High	[K].YYIHLETKIGINGKPER.[C]			FALSE	0.279216	0.00576228	1	2	1	p00002	p00002 [75-91]	1	2031.1	High	1.97	High	0.001489	0.08402
FALSE	Master Protein	P00761	TRYPSIN PRECURSOR.	TRUE	43.7229	8	130	8	1	231	24.4	7.18	High		242.62	8
	Checked	Confidence	Annotated Sequence	Modifications	Modifications in Master Proteins	Contaminant	Qvality PEP	Qvality q-value	# Protein Groups	# Proteins	# PSMs	Master Protein Accessions	Positions in Master Proteins	# Missed Cleavages	Theo. MH+ [Da]	Found in Sample: [S1] F1: Sample	XCorr Sequest HT	Confidence Sequest HT	Percolator q-Value Sequest HT	Percolator PEP Sequest HT
	FALSE	High	[R].LGEHNIDVLEGNEQFINAAK.[I]			TRUE	0.000928681	0	1	1	20	P00761	P00761 [58-77]	0	2211.1	High	4.54	High	0	0.002805
	FALSE	High	[R].LGEHNIDVLEGNEQFINAAK.[I]	1xDeamidated [Q/N]		TRUE	0.000391814	0	1	1	15	P00761	P00761 [58-77]	0	2212.09	High	4.68	High	0	0.002671
	FALSE	High	[K].IITHPNFNGNTLDNDIMLIK.[L]			TRUE	0.00373509	0	1	1	9	P00761	P00761 [78-97]	0	2283.18	High	3.47	High	0	0.004737
	FALSE	High	[K].IITHPNFNGNTLDNDIMLIK.[L]	1xOxidation [M17]		TRUE	0.00537403	0	1	1	8	P00761	P00761 [78-97]	0	2299.18	High	3.6	High	0	0.0005504
	FALSE	High	[K].VCNYVNWIQQTIAAN.[-]	1xCarbamidomethyl [C2]		TRUE	0.0556479	0	1	1	1	P00761	P00761 [217-231]	0	1793.86	High	2.06	High	0	0.01011
	FALSE	High	[K].VCNYVNWIQQTIAAN.[-]	1xDeamidated [Q/N]; 1xCarbamidomethyl [C2]		TRUE	0.171915	0	1	1	2	P00761	P00761 [217-231]	0	1794.85	High	1.12	High	0.002674	0.1002
	FALSE	High	[K].IITHPNFNGNTLDNDIMLIK.[L]	1xDeamidated [N]		TRUE	0.00757028	0	1	1	22	P00761	P00761 [78-97]	0	2284.16	High	3.8	High	0	0.03063
	FALSE	High	[K].IITHPNFNGNTLDNDIMLIK.[L]	1xOxidation [M17]; 1xDeamidated [N]		TRUE	0.0148909	0	1	1	20	P00761	P00761 [78-97]	0	2300.16	High	3.92	High	0	0.009981
	FALSE	High	[R].IQVRLGEHNIDVLEGNEQFINAAK.[I]			TRUE	0.0632359	0	1	1	1	P00761	P00761 [54-77]	1	2707.42	High	2.9	High	0	0.0119
	FALSE	High	[R].VATVSLPR.[S]			TRUE	0.112385	0	1	1	21	P00761	P00761 [108-115]	0	842.509	High	1.8	High	0	0.02473
	FALSE	High	[K].LSSPATLNSR.[V]			TRUE	0.0516566	0	1	1	7	P00761	P00761 [98-107]	0	1045.56	High	2.48	High	0	0.02493
	FALSE	High	[K].LSSPATLNSR.[V]	1xDeamidated [N8]		TRUE	0.104922	0	1	1	2	P00761	P00761 [98-107]	0	1046.55	High	2.53	High	0	0.02266
	FALSE	High	[K].APVLSDSSCK.[S]	1xCarbamidomethyl [C9]		TRUE	0.111032	0	1	1	1	P00761	P00761 [148-157]	0	1063.51	High	2.34	High	0	0.02437
	FALSE	High	[K].SSGSSYPSLLQCLK.[A]	1xCarbamidomethyl [C12]		TRUE	0.120352	0	1	1	1	P00761	P00761 [134-147]	0	1526.75	High	2.15	High	0	0.02706
FALSE	Master Protein	P04264	Keratin, type II cytoskeletal 1 (Cytokeratin 1) (K1) (CK 1) (67 kDa cytokeratin) (Hair alpha protein) - Homo sapiens (Human).	TRUE	37.9471	18	26	15	1	643	65.8	8.12	High		79.88	18
	Checked	Confidence	Annotated Sequence	Modifications	Modifications in Master Proteins	Contaminant	Qvality PEP	Qvality q-value	# Protein Groups	# Proteins	# PSMs	Master Protein Accessions	Positions in Master Proteins	# Missed Cleavages	Theo. MH+ [Da]	Found in Sample: [S1] F1: Sample	XCorr Sequest HT	Confidence Sequest HT	Percolator q-Value Sequest HT	Percolator PEP Sequest HT
	FALSE	High	[K].LNDLEDALQQAK.[E]			TRUE	0.00612707	0	1	1	1	P04264	P04264 [443-454]	0	1357.7	High	4.27	High	0	0.0006489
	FALSE	High	[R].SGGGFSSGSAGIINYQR.[R]			TRUE	0.0835624	0	1	1	1	P04264	P04264 [12-28]	0	1657.79	High	2.37	High	0	0.01689
	FALSE	High	[K].QISNLQQSISDAEQR.[G]			TRUE	0.00636484	0	1	1	3	P04264	P04264 [417-431]	0	1716.85	High	2.98	High	0	0.001909
	FALSE	High	[R].THNLEPYFESFINNLR.[R]			TRUE	0.00139983	0	1	1	1	P04264	P04264 [223-238]	0	1993.98	High	3.91	High	0	0.0001044
	FALSE	High	[R].SLDLDSIIAEVK.[A]			TRUE	0.0139768	0	1	4	1	P04264	P04264 [343-354]	0	1302.72	High	4.23	High	0	0.001801
	FALSE	High	[K].SLNNQFASFIDK.[V]			TRUE	0.0523019	0	1	1	1	P04264	P04264 [185-196]	0	1383.69	High	2.22	High	0	0.00932
	FALSE	High	[K].LALDIEIATYR.[KT]			TRUE	0.00226732	0	1	3	2	P04264	P04264 [472-482]	0	1277.71	High	4.01	High	0	0.0001894
	FALSE	High	[R].GGGGGGYGSGGSSYGSGGGSYGSGGGGGGGR.[G]			TRUE	0.0266225	0	1	1	2	P04264	P04264 [518-548]	0	2383.95	High	4.08	High	0	0.004003
	FALSE	High	[K].AEAESLYQSK.[Y]			TRUE	0.0452391	0	1	1	1	P04264	P04264 [366-375]	0	1125.54	High	2.92	High	0	0.007765
	FALSE	High	[K].SKAEAESLYQSK.[Y]			TRUE	0.0195873	0	1	1	1	P04264	P04264 [364-375]	1	1340.67	High	3.8	High	0	0.002739
	FALSE	High	[R].FLEQQNQVLQTK.[W]			TRUE	0.00979895	0	2	4	1	P35908; P04264	P35908 [204-215]; P04264 [199-210]	0	1475.79	High	3.48	High	0	0.001159
	FALSE	High	[K].YEELQITAGR.[H]			TRUE	0.00652845	0	1	1	1	P04264	P04264 [376-385]	0	1179.6	High	3.01	High	0	0.0007008
	FALSE	High	[R].FSSCGGGGGSFGAGGGFGSR.[S]	1xCarbamidomethyl [C4]		TRUE	0.00163009	0	1	1	2	P04264	P04264 [45-64]	0	1765.73	High	4.16	High	0	0.0001261
	FALSE	High	[R].TNAENEFVTIK.[K]			TRUE	0.0152729	0	1	2	2	P04264	P04264 [277-287]	0	1265.64	High	3.53	High	0	0.003183
	FALSE	High	[K].IEISELNR.[V]			TRUE	0.0465728	0	2	2	1	P35908; P04264	P35908 [400-407]; P04264 [395-402]	0	973.531	High	1.86	High	0	0.008052
	FALSE	High	[R].MSGECAPNVSVSVSTSHTTISGGGSR.[G]	1xOxidation [M1]; 1xDeamidated [N8]; 1xCarbamidomethyl [C5]		TRUE	0.119388	0	1	1	1	P04264	P04264 [492-517]	0	2582.15	High	2.62	High	0	0.0268
	FALSE	High	[K].NMQDMVEDYR.[N]			TRUE	0.0097164	0	1	1	1	P04264	P04264 [257-266]	0	1300.53	High	3.27	High	0	0.001148
	FALSE	High	[K].NMQDMVEDYR.[N]	1xOxidation [M5]		TRUE	0.0392741	0	1	1	1	P04264	P04264 [257-266]	0	1316.52	High	2.6	High	0	0.006511
	FALSE	High	[R].MSGECAPNVSVSVSTSHTTISGGGSR.[G]	1xCarbamidomethyl [C5]		TRUE	0.278228	0.00576228	1	1	1	P04264	P04264 [492-517]	0	2565.17	High	2.44	High	0.001489	0.08331
	FALSE	High	[KR].NKYEDEINK.[R]			TRUE	0.23556	0.00576228	3	7	1	P02538; P04264; P13647	P02538 [251-259]; P04264 [267-275]; P13647 [256-264]	1	1152.55	High	2.2	High	0.001489	0.06604
	FALSE	High	[R].FLEQQNQVLQTK.[W]	1xDeamidated [Q10]		TRUE	0.250698	0.00576228	2	4	1	P35908; P04264	P35908 [204-215]; P04264 [199-210]	0	1476.77	High	1.45	High	0.001489	0.07209
FALSE	Master Protein	P13645	KERATIN, TYPE I CYTOSKELETAL 10 (CYTOKERATIN 10) (K10) (CK 10)	TRUE	32.3777	14	17	13	1	593	59.5	5.21	High		42.6	14
	Checked	Confidence	Annotated Sequence	Modifications	Modifications in Master Proteins	Contaminant	Qvality PEP	Qvality q-value	# Protein Groups	# Proteins	# PSMs	Master Protein Accessions	Positions in Master Proteins	# Missed Cleavages	Theo. MH+ [Da]	Found in Sample: [S1] F1: Sample	XCorr Sequest HT	Confidence Sequest HT	Percolator q-Value Sequest HT	Percolator PEP Sequest HT
	FALSE	High	[K].DAEAWFNEK.[S]			TRUE	0.0523019	0	1	1	1	P13645	P13645 [335-343]	0	1109.49	High	2.88	High	0	0.00935
	FALSE	High	[R].VLDELTLTK.[A]			TRUE	0.0421536	0	1	1	1	P13645	P13645 [258-266]	0	1031.6	High	2.12	High	0	0.007106
	FALSE	High	[R].NVQALEIELQSQLALK.[Q]			TRUE	0.028232	0	1	1	4	P13645	P13645 [371-386]	0	1797.01	High	2.91	High	0	0.004296
	FALSE	High	[K].NQILNLTTDNANILLQIDNAR.[L]			TRUE	0.028232	0	1	1	1	P13645	P13645 [208-228]	0	2367.26	High	3.05	High	0	0.004296
	FALSE	High	[R].AETECQNTEYQQLLDIK.[I]	1xCarbamidomethyl [C5]		TRUE	0.0751367	0	1	1	1	P13645	P13645 [423-439]	0	2082.96	High	2.87	High	0	0.01481
	FALSE	High	[K].QSLEASLAETEGR.[Y]			TRUE	0.0199201	0	1	2	1	P13645	P13645 [387-399]	0	1390.68	High	3.16	High	0	0.00279
	FALSE	High	[R].QSVEADINGLR.[R]			TRUE	0.0365875	0	1	4	1	P13645	P13645 [246-256]	0	1201.62	High	2.82	High	0	0.00595
	FALSE	High	[R].SLLEGEGSSGGGGR.[G]			TRUE	0.0940378	0	1	1	1	P13645	P13645 [451-464]	0	1262.6	High	2.21	High	0	0.01966
	FALSE	High	[R].SQYEQLAEQNR.[K]			TRUE	0.0145183	0	1	1	1	P13645	P13645 [323-333]	0	1365.64	High	3.18	High	0	0.001885
	FALSE	High	[K].YENEVALR.[Q]			TRUE	0.158992	0	1	1	1	P13645	P13645 [238-245]	0	993.5	High	1.49	High	0	0.039
	FALSE	High	[R].NVSTGDVNVEMNAAPGVDLTQLLNNMR.[S]	2xOxidation [M11; M26]		TRUE	0.0881109	0	1	1	1	P13645	P13645 [296-322]	0	2904.38	High	2.52	High	0	0.01812
	FALSE	High	[R].ALEESNYELEGK.[I]			TRUE	0.00355022	0	1	2	1	P13645	P13645 [166-177]	0	1381.65	High	4.65	High	0	0.0003299
	FALSE	High	[K].ELTTEIDNNIEQISSYK.[S]			TRUE	0.268492	0.00576228	1	1	1	P13645	P13645 [346-362]	0	1996.97	High	1.67	High	0.001489	0.07924
	FALSE	High	[KR].LAADDFR.[TL]			TRUE	0.270418	0.00576228	4	11	1	P13645; P02533; Q61781; P08779	P13645 [229-235]; P02533 [195-201]; Q61781 [201-207]; P08779 [197-203]	0	807.4	High	1.74	High	0.001489	0.08006
FALSE	Master Protein	P35527	Keratin, type I cytoskeletal 9 (Cytokeratin 9) (K9) (CK 9) - Homo sapiens (Human).	TRUE	30.2251	12	15	12	1	622	62	5.24	High		41.69	12
	Checked	Confidence	Annotated Sequence	Modifications	Modifications in Master Proteins	Contaminant	Qvality PEP	Qvality q-value	# Protein Groups	# Proteins	# PSMs	Master Protein Accessions	Positions in Master Proteins	# Missed Cleavages	Theo. MH+ [Da]	Found in Sample: [S1] F1: Sample	XCorr Sequest HT	Confidence Sequest HT	Percolator q-Value Sequest HT	Percolator PEP Sequest HT
	FALSE	High	[K].EIETYHNLLEGGQEDFESSGAGK.[I]			TRUE	0.00116701	0	1	1	1	P35527	P35527 [449-471]	0	2510.13	High	4.75	High	0	8.35e-05
	FALSE	High	[K].SDLEMQYETLQEELMALK.[K]	2xOxidation [M5; M15]		TRUE	0.00612707	0	1	1	1	P35527	P35527 [271-288]	0	2203.01	High	1.56	High	0	0.0006489
	FALSE	High	[K].TLLDIDNTR.[M]			TRUE	0.125283	0	1	1	2	P35527	P35527 [224-232]	0	1060.56	High	2.42	High	0	0.02852
	FALSE	High	[R].QEIECQNQEYSLLLSIK.[M]	1xCarbamidomethyl [C5]		TRUE	0.0132859	0	1	1	1	P35527	P35527 [427-443]	0	2095.04	High	1.2	High	0	0.001685
	FALSE	High	[K].DIENQYETQITQIEHEVSSSGQEVQSSAK.[E]			TRUE	0.0180803	0	1	1	1	P35527	P35527 [339-367]	0	3264.51	High	4.06	High	0	0.002477
	FALSE	High	[R].HGVQELEIELQSQLSK.[K]			TRUE	0.000473973	0	1	1	2	P35527	P35527 [374-389]	0	1837.97	High	3.57	High	0	2.732e-05
	FALSE	High	[R].GGSGGSYGGGGSGGGYGGGSGSR.[G]			TRUE	0.00615304	0	1	1	2	P35527	P35527 [490-512]	0	1791.73	High	4.62	High	0	0.0006502
	FALSE	High	[R].QVLDNLTMEK.[S]	1xOxidation [M8]		TRUE	0.186458	0	1	1	1	P35527	P35527 [261-270]	0	1206.6	High	2.21	High	0	0.04814
	FALSE	High	[R].FSSSSGYGGGSSR.[V]			TRUE	0.0184654	0	1	1	1	P35527	P35527 [46-58]	0	1235.53	High	2.8	High	0	0.002543
	FALSE	High	[K].STMQELNSR.[L]			TRUE	0.0370481	0	1	1	1	P35527	P35527 [154-162]	0	1065.5	High	2.92	High	0	0.006066
	FALSE	High	[K].VQALEEANNDLENK.[I]			TRUE	0.00164394	0	1	1	1	P35527	P35527 [170-183]	0	1586.77	High	4.25	High	0	0.000127
	FALSE	High	[K].IQDWYDK.[K]			TRUE	0.211418	0	1	1	1	P35527	P35527 [184-190]	0	967.452	High	1.92	High	0	0.0571
FALSE	Master Protein	P02769	SERUM ALBUMIN PRECURSOR.	TRUE	22.8995	12	16	9	1	607	69.2	6.11	High		34.21	12
	Checked	Confidence	Annotated Sequence	Modifications	Modifications in Master Proteins	Contaminant	Qvality PEP	Qvality q-value	# Protein Groups	# Proteins	# PSMs	Master Protein Accessions	Positions in Master Proteins	# Missed Cleavages	Theo. MH+ [Da]	Found in Sample: [S1] F1: Sample	XCorr Sequest HT	Confidence Sequest HT	Percolator q-Value Sequest HT	Percolator PEP Sequest HT
	FALSE	High	[K].LVNELTEFAK.[T]			TRUE	0.0458061	0	1	1	1	P02769	P02769 [66-75]	0	1163.63	High	2.5	High	0	0.007897
	FALSE	High	[K].VPQVSTPTLVEVSR.[NS]			TRUE	0.00967538	0	2	2	1	P02768; P02769	P02768 [439-452]; P02769 [438-451]	0	1511.84	High	2.2	High	0	0.001143
	FALSE	High	[K].SLHTLFGDELCK.[V]	1xCarbamidomethyl [C11]		TRUE	0.151657	0	1	1	1	P02769	P02769 [89-100]	0	1419.69	High	2.87	High	0	0.03659
	FALSE	High	[K].DAFLGSFLYEYSR.[R]			TRUE	0.00355022	0	1	1	2	P02769	P02769 [347-359]	0	1567.74	High	2.46	High	0	0.0003305
	FALSE	High	[K].TVMENFVAFVDK.[C]	1xOxidation [M3]		TRUE	0.00612707	0	1	1	2	P02769	P02769 [569-580]	0	1415.69	High	3.51	High	0	0.0006484
	FALSE	High	[R].HPYFYAPELLYYANK.[Y]			TRUE	0.178713	0	1	1	1	P02769	P02769 [169-183]	0	1888.93	High	1.8	High	0	0.04546
	FALSE	High	[K].LGEYGFQNALIVR.[Y]			TRUE	0.00567784	0	1	1	1	P02769	P02769 [421-433]	0	1479.8	High	4.36	High	0	0.0005892
	FALSE	High	[K].CCTESLVNR.[R]	2xCarbamidomethyl [C1; C2]		TRUE	0.0619474	0	2	2	1	P02768; P02769	P02768 [500-508]; P02769 [499-507]	0	1138.5	High	1.53	High	0	0.01156
	FALSE	High	[K].YICDNQDTISSK.[L]	1xCarbamidomethyl [C3]		TRUE	0.0206893	0	1	1	2	P02769	P02769 [286-297]	0	1443.64	High	2.72	High	0	0.002928
	FALSE	High	[K].YLYEIAR.[R]			TRUE	0.148105	0	2	2	1	P02768; P02769	P02768 [162-168]; P02769 [161-167]	0	927.493	High	1.67	High	0	0.03539
	FALSE	High	[K].EYEATLEECCAK.[D]	2xCarbamidomethyl [C9; C10]		TRUE	0.00320747	0	1	1	2	P02769	P02769 [375-386]	0	1502.61	High	2.85	High	0	0.002221
	FALSE	High	[K].EACFAVEGPK.[L]	1xCarbamidomethyl [C3]		TRUE	0.187177	0	1	1	1	P02769	P02769 [588-597]	0	1107.51	High	2.32	High	0	0.04821
	Checked	Confidence	Annotated Sequence	Modifications	Modifications in Master Proteins	Contaminant	Qvality PEP	Qvality q-value	# Protein Groups	# Proteins	# PSMs	Master Protein Accessions	Positions in Master Proteins	# Missed Cleavages	Theo. MH+ [Da]	Found in Sample: [S1] F1: Sample	XCorr Sequest HT	Confidence Sequest HT	Percolator q-Value Sequest HT	Percolator PEP Sequest HT
	FALSE	High	[K].TALICESSSGVVNRYSYLELNQEINR.[T]	2xDeamidated [N/Q]; 1xCarbamidomethyl [C5]		FALSE	0.124782	0	0	1	3			1	3017.45	High	0.24	High	0	0.04396
